# Supplementary material for: Comparisons of forecasting for hepatitis in Guangxi Province, China by using three neural networks models
Source: PeerJ. 2016 Nov 8;4:e2684. doi: 10.7717/peerj.2684 (PMC5103820; doi:10.7717/peerj.2684)
Supplement: Supplemental Information 1 [file peerj-04-2684-s001.xls]

## Sheet: Sheet1
Month	HepatitisA	HepatitisB	HepatitisC	HepatitisE
2004-01-01	0.3439	7.354	0.3872	0.5293
2004-02-01	0.4181	5.2864	0.3213	0.4881
2004-03-01	0.3686	5.5212	0.3254	0.4757
2004-04-01	0.4139	5.2823	0.3068	0.5066
2004-05-01	0.5148	5.6695	0.3563	0.484
2004-06-01	0.346	6.1678	0.313	0.4963
2004-07-01	0.313	5.9578	0.3769	0.4695
2004-08-01	0.381	5.9868	0.3583	0.4922
2004-09-01	0.2739	5.4738	0.3233	0.381
2004-10-01	0.6281	5.6221	0.3872	0.4386
2004-11-01	0.3254	5.1299	0.2966	0.2883
2004-12-01	0.2327	4.0178	0.4634	0.2863
2005-01-01	0.45	6.5682	0.4608	0.4976
2005-02-01	0.3007	4.9759	0.2942	0.4954
2005-03-01	0.4132	5.7266	0.6274	0.6642
2005-04-01	0.344	5.6033	0.6512	0.4651
2005-05-01	0.2877	5.5146	0.5192	0.5495
2005-06-01	0.3072	5.2918	0.6014	0.5495
2005-07-01	0.3007	5.4172	0.4954	0.4998
2005-08-01	0.3094	5.8759	0.5538	0.4673
2005-09-01	0.2942	5.2745	0.4998	0.4738
2005-10-01	0.2877	5.4757	0.5971	0.4305
2005-11-01	0.3029	4.9651	0.45	0.3461
2005-12-01	0.2327	4.0178	0.4634	0.2863
2006-01-01	0.2768	6.7189	0.5923	0.4807
2006-02-01	0.3262	6.0923	0.5	0.5494
2006-03-01	0.4249	6.6567	0.7296	0.6202
2006-04-01	0.3691	6.3734	0.706	0.6867
2006-05-01	0.3455	6.2704	0.7167	0.603
2006-06-01	0.4034	6.3283	0.6824	0.5408
2006-07-01	0.4185	6.6116	0.6588	0.573
2006-08-01	0.4635	6.5815	0.6266	0.4893
2006-09-01	0.3026	5.9571	0.691	0.5
2006-10-01	0.279	6.2339	0.6674	0.4678
2006-11-01	0.3755	5.4056	0.6588	0.3712
2006-12-01	0.3369	4.412	0.5987	0.2854
2007-01-01	0.4514	7.9466	0.8667	0.4641
2007-02-01	0.3539	6.0945	0.6336	0.4535
2007-03-01	0.392	6.7853	0.9176	0.5086
2007-04-01	0.3391	6.245	0.8667	0.4577
2007-05-01	0.3666	6.4018	0.9218	0.498
2007-06-01	0.4323	6.0882	0.8328	0.3751
2007-07-01	0.3814	6.423	0.9515	0.4492
2007-08-01	0.3412	6.0097	1.085	0.3793
2007-09-01	0.2416	5.622	0.9557	0.4175
2007-10-01	0.2649	6.0564	0.9599	0.3772
2007-11-01	0.3412	5.1854	1.0426	0.3624
2007-12-01	0.2437	4.2657	0.8307	0.2818
2008-01-01	0.2118	7.6846	1.0927	0.3733
2008-02-01	0.2097	6.25	0.9711	0.4195
2008-03-01	0.2936	6.9337	1.3716	0.4467
2008-04-01	0.2747	6.8435	1.0759	0.3419
2008-05-01	0.5117	6.9148	1.2311	0.4027
2008-06-01	0.5474	7.0239	1.0675	0.3565
2008-07-01	0.302	6.8058	1.2647	0.4027
2008-08-01	0.2664	6.9883	1.2039	0.3817
2008-09-01	0.3293	6.1074	1.057	0.3649
2008-10-01	0.2664	6.3486	1.2122	0.3817
2008-11-01	0.2601	5.6124	0.9836	0.3293
2008-12-01	0.1741	4.7945	0.948	0.2391
2009-01-01	0.2097	8.2787	1.2458	0.3904
2009-02-01	0.2346	7.5727	1.4431	0.4028
2009-03-01	0.2969	7.4668	1.4639	0.4028
2009-04-01	0.3156	7.363	1.4473	0.3634
2009-05-01	0.3239	7.365	1.4639	0.4007
2009-06-01	0.2803	7.392	1.2895	0.3592
2009-07-01	0.2201	7.3422	1.5179	0.3571
2009-08-01	0.2429	7.3941	1.5988	0.3613
2009-09-01	0.2803	6.3081	1.4223	0.3385
2009-10-01	0.2097	6.7255	1.2791	0.3654
2009-11-01	0.135	5.8326	1.3746	0.299
2009-12-01	0.1703	6.1649	1.3414	0.2907
2010-01-01	0.1998	9.0115	1.7751	0.4325
2010-02-01	0.1689	6.9419	1.3797	0.4222
2010-03-01	0.2245	7.8666	1.7957	0.4654
2010-04-01	0.2821	6.8596	1.6536	0.4016
2010-05-01	0.5745	7.3394	1.7154	0.486
2010-06-01	0.311	6.9913	1.6989	0.3645
2010-07-01	0.1998	6.804	1.6845	0.3769
2010-08-01	0.1586	7.0449	1.6969	0.3501
2010-09-01	0.1915	6.5033	1.6083	0.3748
2010-10-01	0.1792	6.874	1.5054	0.4222
2010-11-01	0.1256	6.7381	1.5404	0.383
2010-12-01	0.1153	6.318	1.6413	0.3974
2011-01-01	0.1564	9.6662	2.064	0.3672
2011-02-01	0.1608	8.2822	1.7599	0.4476
2011-03-01	0.2238	8.0432	1.9098	0.5779
2011-04-01	0.1955	8.0649	1.8359	0.4932
2011-05-01	0.1868	8.4669	1.9315	0.4628
2011-06-01	0.2173	8.1171	1.8707	0.4888
2011-07-01	0.2086	7.8542	1.7121	0.4476
2011-08-01	0.2303	8.1974	1.8794	0.3802
2011-09-01	0.2129	7.2654	1.6577	0.3867
2011-10-01	0.1912	7.4131	1.7251	0.4258
2011-11-01	0.1803	7.5304	1.7468	0.5497
2011-12-01	0.1304	6.9112	1.7425	0.4954
2012-01-01	0.127	10.0151	2.0818	0.4736
2012-02-01	0.1744	9.2056	1.9246	0.4112
2012-03-01	0.1249	9.1195	2.0172	0.5296
2012-04-01	0.1442	8.732	1.873	0.4478
2012-05-01	0.1787	9.07	2.0215	0.4435
2012-06-01	0.1507	8.2196	1.8321	0.3681
2012-07-01	0.1055	8.0366	1.7826	0.3746
2012-08-01	0.1033	7.901	1.8708	0.3638
2012-09-01	0.1141	6.8611	1.5156	0.3854
2012-10-01	0.127	7.1884	1.7804	0.3445
2012-11-01	0.1421	6.2971	1.5135	0.3194
2012-12-01	0.0646	6.61292	1.5953	0.3036
2013-01-01	0.1101	9.54439	2.09154	0.4755
2013-02-01	0.0784064	9.14177	1.7758	0.39415
2013-03-01	0.11655	10.5785	2.25048	0.476795
2013-04-01	0.125026	9.9555	2.04916	0.38567
2013-05-01	0.154694	10.4175	2.16995	0.46408
2013-06-01	0.114431	9.75207	2.16147	0.43865
2013-07-01	0.161051	10.5573	2.1869	0.37084
2013-08-01	0.13986	10.4365	2.03009	0.47256
2013-09-01	0.135622	9.38758	1.86268	0.45349
2013-10-01	0.101716	8.76881	1.97711	0.44289
2013-11-01	0.125026	9.22017	2.05764	0.43229
2013-12-01	0.0974783	8.70947	1.98983	0.41958
2014-01-01	0.109336	10.4691	2.11943	0.50646
2014-02-01	0.103028	9.36685	1.72414	0.5001
2014-03-01	0.138772	10.6458	2.24979	0.43313
2014-04-01	0.323802	10.1536	0.323802	0.36448
2014-05-01	0.170311	10.3345	2.01009	0.39203
2014-06-01	0.147183	9.62768	1.72834	0.37508
2014-07-01	0.172414	9.88851	2.12784	0.3259
2014-08-01	0.256518	9.8191	2.07948	0.401598
2014-09-01	0.157696	9.43626	2.05425	0.29437
2014-10-01	0.187132	9.25536	2.11102	0.33011
2014-11-01	0.149285	9.01136	1.80193	0.29647
2014-12-01	0.140874	8.999159	1.565012	0.3132884
